# Supplementary material for: Integrated in silico Analyses of Regulatory and Metabolic Networks of Synechococcus sp. PCC 7002 Reveal Relationships between Gene Centrality and Essentiality
Source: Life (Basel). 2015 Mar 27;5(2):1127–40. doi: 10.3390/life5021127 (PMC4500133; doi:10.3390/life5021127)
Supplement: Supplementary File 1 [file life-05-01127-s001.zip]

Archive with 2 entries (2 files):
- Supplementary tables and figures.pdf
- Supplementary datasets.xlsx
